# Supplementary material for: Role of CCK1 receptor in metabolic benefits of intestinal enteropeptidase inhibition in mice
Source: PLoS One. 2025 Jun 3;20(6):e0312927. doi: 10.1371/journal.pone.0312927 (PMC12132930; doi:10.1371/journal.pone.0312927)
Supplement: S1 File — Each tab of the raw data Excel file contains individual data points for all graphs, labelled with the Figure number and panel. (XLSX) [file pone.0312927.s003.xlsx]

## Sheet: Figure 1
Fig 1. The effect of FOY-251 on gallbladder weights in genetically CCK1R deficient mice or CCK1R blockade with loxiglumide
Panel A Gallbladder weights 15 minutes after oral vehicle (cyan bars) or FOY-251 (green bars) administration to fasted WT control (closed circles) and CCK1R KO (open circles) mice.
Gall Bladder Weight (mg)
	WT-Vehicle (0.5%HPMC)	WT-FOY-251 (100mg/kg)	CCK1R KO-Vehicle (0.5%HPMC)	CCK1R KO-FOY-251 (100mg/kg)
	30	20	120	50
	30	10	100	70
	35	10	90	60
	40	20	110	60
	20	20	110	70
	20	20	70	60
	30	10	100	70
	40	10	80	110
	60	10	60	70
	50	20	70	60
			80	120
Mean	35.5	15	90	72.7273
SEM	3.97562	1.66667	5.87754	6.61828
N	10	10	11	11
Panel B Effect of increasing doses of oral loxiglumide (beige bars) on gallbladder weight in fasted C57BL/6 mice.
Gall Bladder Weight (mg)
	Vehicle	Loxiglumide (10mg/kg)	Loxiglumide (30mg/kg)	Loxiglumide (100mg/kg)
	1.6	2.2	6.4	15
	3.5	1.9	5.9	12.6
	2.8	4.2	8.1	7.7
	1.8	5.5	8.2	15.3
	2.5	3.3	5.8	19.3
	4	2.7	6.4	10.5
	3.3	4.5	4	13.9
	1.7	4.1	16.3	17.7
	1.1	6.1	7.2	15.9
	3.5	4.8	10.5	18.6
Mean	2.58	3.93	7.88	14.65
SEM	0.312979	0.439457	1.08554	1.14952
N	10	10	10	10
Panel C Effect of FOY-251 (green bar), loxiglumide (beige bar), or both (green and beige cross-hatched bar) on gallbladder weight in fasted C57BL/6 mice.
Gall Bladder Weight (mg)
	Vehicle/Vehicle	Vehicle/FOY-251 (100mg/kg)	Loxiglumide (30mg/kg)/Vehicle	Loxiglumide/FOY-251	No treatment
	15.3	2.9	28.5	5.9	14.9
	18.2	2.3	23	7.2	8.6
	18.4	4.5	28.3	9.3	12.9
	16.3	3.5	8.3	12.9	16.6
	16.9	2.5	12.3	4.8
	7.2	3.2	19.8	10
	5.7	4.5	20.2	21
	11.5	3.5	21.6	11.4
	11.2	3.5	10	12.8
	6.4	5.5	16.6	10.5
Mean	12.71	3.59	18.86	10.58
SEM	1.57314	0.312854	2.22991	1.44636
N	10	10	10	10

## Sheet: Figure 2
Figure 2. Effect of FOY-251 and/or loxiglumide on gastric emptying and food intake in fasted DIO mice.
Panel A Blood acetaminophen appearance following treatment with 100mg/kg oral FOY-251, 30mg/kg loxiglumide, or their combination
Blood Acetaminophen (uM)
	Time (min)	Control								Control Mean SEM N			FOY-251							FOY-251 Mean SEM N			Loxiglumide								Loxiglumide Mean SEM N			Loxiglumide+FOY-251							Loxiglumide+FOY-251 Mean SEM N			Exendin-4					Exendin-4 Mean SEM N
Animal ID		A1	A2	A3	A4	A5	A6	A7	A8	Mean	SEM	N	B1	B2	B3	B4	B5	B6	B7	Mean	SEM	N	C1	C2	C3	C4	C5	C6	C7	C8	Mean	SEM	N	D1	D2	D3	D4	D5	D6	D7	Mean	SEM	N	E1	E2	E3	E4	E5	Mean
	0	0	0	0	0	0	0	0	0	0	0	8	0	0	0	0	0	0	0	0	0	7	0	0	0	0	0	0	0	0	0	0	8	0	0	0	0	0	0	0	0	0	7	0	0	0	0	0	0
	5	221.1	87.9	102.8	137.4	175.3	343.8	295.9	269.7	204.237	33.1603	8	75.8	189.4	129.7	47.5	85.1	17.6	106.9	93.1429	21.2393	7	499.2	242.6	271.1	405.9	105	265	171.6	486.2	305.825	50.9133	8	180.2	26.8	120	86.9	363.1	198.1	93.7	152.686	41.3511	7	48.9	69.3	68.6	33.1	81	60.18
	10	247	119.4	102.3	134.8	199.6	304.8	315.2	321.2	218.038	32.4154	8	59.8	120.9	146.9	67.1	90.3	35.8	79.9	85.8143	14.2645	7	459.8	302.5	281	367.5	100.4	356.1	148.9	532.3	318.562	51.3192	8	199.5	43.5	147.9	104.2	349.6	180.2	171.2	170.871	35.8724	7	64.8	64.2	63.9	64.8	86.6	68.86
	15	197.2	136.9	88.5	127	179.4	375	324.3	290.6	214.863	36.521	8	49.6	104	123.3	73.2	70.9	42.3	71	76.3286	10.8145	7	436.1	275.1	361	350.6	86.1	276.2	121.1	427.9	291.762	46.207	8	190	68.7	143.3	105.8	290.4	130.6	177	157.971	26.9837	7	91.5	72.9	91	74.7	115.5	89.12
	30	107.3	105.4	103.7	92.3	104.4	278.7	181.5	167.5	142.6	22.6735	8	44.6	56	79.1	50.3	49.3	56.1	73.8	58.4571	4.91726	7	301.7	175.1	232.4	176.2	55.2	164.3	79.3	274.7	182.362	30.613	8	135.8	69.4	93.1	66.8	201.1	86.6	135.9	112.671	18.214	7	71.2	55.9	46.5	104.3	100.7	75.72
	60	83.5	117.4	87.8	48.4	49.7	144.1	79.7	73.1	85.4625	11.4223	8	40.8	36	34.2	51.2	26.1	87.5	54.7	47.2143	7.67952	7	97.9	50.8	88.5	47.4	26.4	46	26.3	78.1	57.675	9.67053	8	44.2	45.3	43.9	35.2	49.4	24.8	30.1	38.9857	3.43022	7	16.5	12.2	11.9	16.9	18.3	15.16
	90	42.5	71.4	44	32	40	56.2	46.1	36.6	46.1	4.40321	8	54.1	34	24.5	39.3	26.2	69.3	34	40.2	6.09488	7	36	31.5	37.5	32.9	24.8	22.1	16.5	25.1	28.3	2.58947	8	32.1	24.1	27.1	16.8	20.8	16.7	13.7	21.6143	2.47294	7	10.1	13.9	7.1	13.6	8.3	10.6
Panel B Integrated blood acetaminophen for data shown in panel (A)
Acetaminophen Area Under the Curve (uM X 90min)
	Control	FOY-251 Alone	Loxiglumide Alone	Loxiglumide+FOY-251	Exendin-4
	9868.3	4212.1	19421.3	8662.7	3732.2
	9367.2	5441.3	11413.1	4319.1	3228.1
	7536	5789.8	14816.4	6590.5	3081.7
	6640.5	4563.3	13253.3	4823.3	4293.9
	8107.7	3873.3	4293.1	12788.4	4932.9
	18431.5	5616.6	11277.3	6139.8
	13465.6	5456.4	5632.3	7260.1
	12370.6		18271.4
Mean	10723.4	4993.26	12297.3	7226.27	3853.76
SEM	1375.1	288.166	1908.69	1078.05	343.553
N	8	7	8	7	5
Panel C 4-hour food intake in DIO mice administered oral vehicle or loxiglumide (t=-60min), followed by oral vehicle, FOY-251 or Rimonabant at t=-30min
Food intake (g/4h)
	Control	FOY-251 (100mg/kg)	Loxiglumide (100mg/kg)	Loxiglumide+FOY251	Rimonabant (3mg/kg)
	0.7	0.3	0.9	0.1	0.2
	0.7	0.1	0.9	0.5	0.2
	1	0.6	0.6	0.5	0.2
	0.8	0.2	1.1	0.5	0.1
	0.7	0.2	1	0.8	0
	0.7	0.1	1	0.8	0.2
	0.7	0.4	1.1	0.8	0.1
	0.8	0.2	0.8	0.6	0.3
Mean	0.7625	0.2625	0.925	0.575	0.1625
SEM	0.0375	0.0595744	0.0590097	0.0839855	0.0323899
N	8	8	8	8	8
[truncated: 2 more columns]

## Sheet: Figure 3
Figure 3. Chronic food intake and body weight effects of FOY-251 administered as high fat diet (HFD) admixture to WT and CCK1R KO.
Panel A Daily FOY-251 compound dose calculated using diet consumption and body weight. FOY-251 was formulated at 1.59mg/gm of 60% HFD.
FOY-251 Dose (mg/kg/day)
	Days	WT FOY-251 Intake									WT Mean SEM N			KO FOY-251 Intake									KO Mean SEM N
	0	0	0	0	0	0	0	0	0	0	Mean	SEM	N	0	0	0	0	0	0	0	0	0	Mean	SEM	N
	1	85.698	81.173	71.087	73.572	64.774	59.082	72.136	72.815	66.13	71.8297	2.71071	9	67.384	63.96	59.971	83.047	74.578	95.038	70.936	86.919	75.562	75.2661	3.78313	9
	2	82.552	84.766	74.314	87.115	84.371	92.598	64.939	76.455	70.711	79.7579	2.92298	9	71.127	88.613	66.731	100.255	75.762	87.418	96.578	91.788	68.43	82.9669	4.21746	9
	3	90.057	87.489	98.588	105.76	80.557	104.396	85.232	76.631	83.737	90.2719	3.46586	9	86.304	76.144	91.115	97.499	112.159	90.914	94.762	87.964	89.574	91.8261	3.23173	9
	4	60.9	85.115	74.951	104.851	103.935	84.403	85.45	91.437	91.482	86.9471	4.54039	9	75.582	81.59	91.721	105.481	99.697	97.908	90.914	84.956	105.785	92.626	3.51817	9
	5	34.174	78.73	91.204	105.455	100.189	101.824	82.865	73.828	96.181	84.9389	7.31019	9	90.483	105.257	81.864	107.258	99.697	104.901	106.744	61.937	93.588	94.6366	5.00056	9
	6	65.331	69.752	91.011	113.968	93.112	76.984	91.151	88.8	88.613	86.5247	4.81479	9	94.928	96.181	82.231	63.099	91.151	97.479	82.382	97.488	93.839	88.7531	3.76132	9
	7	89.034	123.67	90.436	95.734	96.914	98.105	83.298	82.552	105.257	96.1111	4.21344	9	97.792	81.59	82.603	98.597	96.045	101.182	96.888	94.749	81.7	92.3496	2.66367	9
	8	105.287	93.983	97.34	114.296	97.408	98.633	83.517	104.084	53.033	94.1757	5.86084	9	76.124	66.465	97.63	128.88	100.749	104.901	122.385	110.267	81.921	98.8136	6.95181	9
	9	85.579	106.734	94.381	88.909	97.16	91.788	96.045	89.215	75.762	91.7303	2.85616	9	86.919	67.344	93.8	98.876	93.339	91.316	101.338	95.46	83.275	90.1852	3.39969	9
	10	66.292	90.818	96.525	111.649	93.828	99.708	81.043	101.075	99.969	93.4341	4.37642	9	98.024	80.396	97.63	112.677	105.504	97.908	126.27	107.125	100.255	102.865	4.17709	9
	11	98.21	90.436	81.243	112.306	102.513	100.255	77.821	97.103	89.815	94.4113	3.58867	9	72.666	93.09	91.018	94.649	97.064	112.141	110.344	108.477	87.418	96.3186	4.20881	9
	12	97.727	81.416	84.448	84.478	98.667	83.737	77.821	93.369	81.48	87.0159	2.53085	9	87.334	88.156	73.487	80.898	81.261	91.115	99.12	88.613	104.614	88.2887	3.15338	9
	13	101.387	107.636	87.826	107.626	114.226	103.2	101.366	97.332	93.588	101.576	2.65348	9	95.156	88.859	80.28	116.524	105.785	108.16	115.801	101.987	87.658	100.023	4.27444	9
	14	100.893	108.093	88.389	107.626	116.01	104.044	102.789	96.876	94.091	102.09	2.75146	9	95.613	88.156	81.59	117.184	107.21	108.637	116.911	102.513	88.635	100.717	4.30949	9
	15	107.864	101.77	104.494	116.642	102.778	108.379	93.851	86.101	104.503	102.931	2.92021	9	105.815	100.749	96.876	129.604	98.9	108.398	117.662	98.922	84.913	104.649	4.31163	9
	16	105.287	104.715	90.436	108.263	95.047	99.708	93.851	101.075	114.858	101.471	2.56796	9	94.477	98.412	81.78	120.328	94.6	91.518	120.835	119.531	62.921	98.2669	6.50075	9
	17	105.029	98.168	84.448	102.947	111.288	113.022	99.156	90.057	110.016	101.57	3.23586	9	92.01	99.179	103.12	125.135	99.168	108.637	105.731	102.513	54.705	98.9109	6.30413	9
	18	94.985	104.494	91.788	116.301	99.697	108.084	104.551	100.838	130.135	105.653	3.88358	9	99.677	102.778	100.367	98.876	101.086	97.693	112.547	109.864	79.55	100.271	3.09118	9
	19	102.645	111.471	88.578	111.977	118.915	115.787	122.037	104.819	121.418	110.85	3.58942	9	88.818	100.22	118.4	108.477	108.973	104.214	101.987	106.339	102.345	104.419	2.65529	9
	20	74.824	100.696	82.116	115.962	90.679	106.922	104.551	110.486	104.671	98.9897	4.54458	9	84.139	92.111	92.932	99.437	105.481	70.398	91.788	122.385	119.901	97.6191	5.50752	9
	21	98.453	109.839	85.907	102.645	111.288	90.791	118.189	103.6	119.842	104.506	3.85825	9	81.095	107.166	107.55	103.663	96.691	94.828	101.987	102.249	105.76	100.11	2.78624	9
	22	99.19	125.692	87.035	108.585	125.499	113.319	125.842	121.219	130.544	115.214	4.8562	9	89.251	92.111	109.724	124.784	84.203	94.411	108.477	130.21	114.957	105.348	5.42398	9
	23	117.562	109.154	89.926	98.849	116.513	102.434	131.077	102.409	109.864	108.643	4.03145	9	88.818	96.297	106.557	103.37	111.415	87.804	97.828	113.934	110.358	101.82	3.22424	9
	24	105.805	108.477	96.633	103.556	106.067	118.25	121.006	108.973	109.305	108.675	2.44527	9	92.455	96.297	102.645	111.103	110.486	104.671	116.168	121.76	114.296	107.765	3.18279	9
	25	120.295	110.848	102.866	98.558	124.863	129	115.226	98.075	125.819	113.95	3.99611	9	96.541	13.113	113.643	115.226	115.226	98.776	116.538	117.104	122.385	100.95	11.3478	9
	26	112.534	123.132	91.985	107.944	92.876	103.48	119.657	98.075	96.914	105.177	3.802	9	84.956	75.55	108.231	93.067	114.587	104.442	121.605	98.159	100.58	100.131	4.77668	9
	27	95.843	69.031	98.799	94.421	90.444	120.075	119.325	97.63	97.657	98.1361	5.07793	9	92.68	100.255	108.973	115.226	101.647	108.16	111.117	74	114.296	102.928	4.34946	9
Panel B Daily food intake WT and CCK1R KO mice provided with non-medicated diet (Control), HFD with FOY-251, and animals pair-fed (PF) non-medicated diet at the same amount as that consumed by respective FOY-251 treated groups.
Food Intake (g/day)
	Days	WT Control										WT Control Mean SEM N			WT FOY-251									WT FOY-251 Mean SEM N			WT Pair Fed									WT PF Mean SEM N			CCK1R KO Control										KO Control Mean SEM N
		A1	A2	A3	A4	A5	A6	A7	A8	A9	A10	Mean	SEM	N	B1	B2	B3	B4	B5	B6	B7	B8	B9	Mean	SEM	N	C1	C2	C3	C4	C5	C6	C7	C8	C9	Mean	SEM	N	D1	D2	D3	D4	D5	D6	D7	D8	D9	D10	Mean
	-4	3.1	3.2	1.6	3	1.9	2.7	2.9	2.5	2.5	1.7	2.51	0.185861	10	2.7	2.8	2.7	2.3	2.5	2.1	2.5	2	2.2	2.42222	0.0954198	9	2.5	2.5	2.5	2.7	2.5	2.6	1.9	2.4	2.5	2.45556	0.0747424	9	2.2	2.3	0.9	2	2.6	2.4	2.5	3.2	2.8	2.5	2.34
	-3	2.7	2.4	2.2	3.2	2.5	3	2.9	3	2.5	2.1	2.65	0.116667	10	2.5	2.4	2.4	2.4	2.6	2.8	2.8	3.3	2.6	2.64444	0.0973412	9	2.5	2.8	2.5	3.1	2.4	1.9	2.4	2.4	3	2.55556	0.121462	9	2	2.2	1.5	2.1	2.6	2.5	2.7	3.3	2.8	2.3	2.4
	-2	3.3	3.1	2.5	2.7	2.1	3.1	3.3	2.3	2.8	2	2.72	0.152607	10	2.5	2.2	2.5	2.1	3	2.4	2.7	2.5	2.5	2.48889	0.0873124	9	2.6	3	2.2	2.5	2.5	2.4	3.2	2.7	2.5	2.62222	0.102439	9	2.7	2.3	1.9	2.3	2.4	2.3	2.3	3.3	3.3	2.6	2.54
	-1	2.6	2.3	2.2	3.2	2.3	3	3.2	2.4	3.6	2.5	2.73	0.152789	10	2.6	2.4	2.7	2.1	2.7	2.6	2.6	2.6	2.6	2.54444	0.0626079	9	2.7	3.9	2.6	3.3	2.5	2.8	2.6	2.7	3.7	2.97778	0.173828	9	2.2	1.8	2.3	2.8	2.9	2.7	2.3	2.5	3.6	2.6	2.57
	0	2.8	3.3	2	2.4	2.3	3	3.1	1.9	2.6	2.2	2.56	0.151438	10	2.5	2.8	2.8	2.3	2.7	2.7	2.5	3	3.2	2.72222	0.0909484	9	2.6	2.7	2.7	2.7	2.6	2.1	2.7	2.8	1.8	2.52222	0.112765	9	2.6	1.5	2.1	2.9	2.8	2.2	2.5	2.4	3.2	2.8	2.5
	1	3.7	2.4	2.4	3.5	2.2	3.2	3.2	2.1	2.5	2.4	2.76	0.183303	10	2.3	2.5	2.1	1.6	1.6	1.4	1.8	2	1.7	1.88889	0.120698	9	1.89	1.89	1.89	1.89	1.89	1.89	1.89	1.89	1.89	1.89	7.85046e-17	9	2.8	2.2	1.6	2.8	3.1	2.9	3.1	3.7	3.4	3.1	2.87
	2	3.2	2.8	2.6	2.9	2.4	3.2	3	2.1	2.4	1.8	2.64	0.147723	10	2.2	2.6	2.2	1.9	2.1	2.2	1.6	2.1	1.8	2.07778	0.0954198	9	2.08	2.08	2.08	2.08	2.08	2.08	2.08	2.08	2.08	2.08	0	9	2.5	1.6	2	2.7	2.5	2.5	3	3.2	3.3	2.3	2.56
	3	3.1	2.5	2.9	2.5	2.3	3.4	3	2.9	2	2.2	2.68	0.141264	10	2.4	2.7	2.9	2.3	2	2.5	2.1	2.1	2.1	2.34444	0.10289	9	2.34	2.34	2.34	2.34	2.34	2.34	2.34	2.34	2.34	2.34	0	9	2.4	2.4	1.9	2.8	3.1	2.7	3.3	2.7	3.5	2.5	2.73
	4	3.3	2.5	2.7	2	2.6	3.4	2.6	2.2	2.3	2.5	2.61	0.140198	10	1.6	2.6	2.2	2.3	2.6	2	2.1	2.5	2.3	2.24444	0.106863	9	2.24	2.24	2.24	2.24	2.24	2.24	2.24	2.24	2.24	2.24	0	9	2.2	2.4	2.1	2.8	2.6	2.3	3.1	2.8	3.4	2.9	2.66
	5	3.5	2.4	2.7	2.4	2.5	3.5	3.3	2.1	2	2.2	2.66	0.180862	10	0.9	2.4	2.7	2.3	2.5	2.4	2	2	2.4	2.17778	0.176208	9	2.18	2.18	2.18	2.18	2.18	2.18	2.18	2.18	2.18	2.18	0	9	2.8	2	2.1	2.9	2.9	2.7	3.5	2.9	3.4	2.7	2.79
	6	3	2.1	2.9	2.8	2.3	4	3	2.3	2.3	2	2.67	0.189766	10	1.7	2.1	2.7	2.5	2.3	1.8	2.2	2.4	2.2	2.21111	0.105993	9	2.21	2.21	2.21	2.21	2.21	2.21	2.21	2.21	2.21	2.21	1.57009e-16	9	2.4	2.4	2.3	2.4	2.7	2.5	2.7	2.6	2.9	2.5	2.54
	7	3.2	2.3	2.5	2.4	2.2	2.4	2.6	2.4	2.6	1.9	2.45	0.105672	10	2.3	3.7	2.7	2.1	2.4	2.3	2	2.2	2.6	2.47778	0.169786	9	2.48	2.48	2.48	2.48	2.48	2.48	2.48	2.48	2.48	2.48	0	9	2.9	2	2.1	2.1	2.5	2.2	3.3	2.9	2.9	2.6	2.55
	8	2.9	3.1	3.1	3.2	2.4	2.3	2.8	2.9	3.2	2.2	2.81	0.119675	10	2.7	2.8	2.9	2.5	2.4	2.3	2	2.8	1.25	2.40556	0.173294	9	2.41	2.41	2.41	2.41	2.41	2.41	2.41	2.41	2.41	2.41	0	9	2.6	2.7	2.4	2.2	3	2	3.1	2	3.4	2.2	2.56
	9	3.2	2.1	2.4	2.4	2.7	2.9	2.6	2.5	2.8	2.2	2.58	0.105198	10	2.2	3.2	2.8	1.9	2.4	2.1	2.3	2.4	1.8	2.34444	0.145403	9	2.34	2.34	2.34	2.34	2.34	2.34	2.34	2.34	2.34	2.34	0	9	2.7	2.2	2.5	1.8	2.6	2.3	3	2.5	2.7	2.1	2.44
	10	2.9	2.6	2.7	2.8	2.4	3	3	2.3	3.1	2.4	2.72	0.0904311	10	1.7	2.7	2.9	2.4	2.3	2.3	1.9	2.7	2.35	2.36111	0.127959	9	2.36	2.36	2.36	2.36	2.36	2.36	2.36	2.36	2.36	2.36	0	9	2.6	2.5	2.3	1.7	2.6	2.4	2.8	2.7	2.6	2.7	2.49
	11	2.9	2.8	2.9	2.9	2.5	3.3	2.9	2.8	3.2	2.2	2.84	0.0991071	10	2.5	2.7	2.4	2.4	2.5	2.3	1.8	2.6	2.1	2.36667	0.0912871	9	2.37	2.37	2.37	2.37	2.37	2.37	2.37	2.37	2.37	2.37	1.57009e-16	9	3	2.8	2.3	1.8	2.5	2.1	3.1	2.8	2.6	2.4	2.54
	12	2.6	2	2.7	2.5	2.5	2.9	2.9	1.9	3.2	2.1	2.53	0.134205	10	2.5	2.4	2.5	1.8	2.4	1.9	1.8	2.5	1.9	2.18889	0.108582	9	2.19	2.19	2.19	2.19	2.19	2.19	2.19	2.19	2.19	2.19	0	9	2.1	2.3	2.3	2.3	2.6	2.5	2.9	2.6	2.6	2.5	2.47
	13	2.9	2.4	2.9	2.2	2.6	3.2	2.7	2.3	3	2.7	2.69	0.101598	10	2.6	3.2	2.6	2.3	2.8	2.4	2.3	2.6	2.2	2.55556	0.10289	9	2.56	2.56	2.56	2.56	2.56	2.56	2.56	2.56	2.56	2.56	0	9	3	2.9	2.4	1.9	2.6	2.4	2.8	2.6	3	2.3	2.59
	14	2.9	2.4	2.9	2.2	2.6	3.2	2.7	2.3	3	2.7	2.69	0.101598	10	2.6	3.2	2.6	2.3	2.8	2.4	2.3	2.6	2.2	2.55556	0.10289	9	2.56	2.56	2.56	2.56	2.56	2.56	2.56	2.56	2.56	2.56	0	9	3	2.9	2.4	1.9	2.6	2.4	2.8	2.6	3	2.3	2.59
	15	3	2.4	2.7	2.4	2.4	3.2	3.2	2.4	3.2	2.6	2.75	0.114746	10	2.8	3	3.1	2.5	2.5	2.5	2.1	2.3	2.45	2.58333	0.108012	9	2.58	2.58	2.58	2.58	2.58	2.58	2.58	2.58	2.58	2.58	0	9	3	2.5	2	2.2	3.1	3.3	2.8	3.3	3.2	2.6	2.8
	16	2.6	2.6	2.6	2.4	2.2	3	3	2.7	3.5	2.5	2.71	0.116857	10	2.7	3.1	2.7	2.3	2.3	2.3	2.1	2.7	2.7	2.54444	0.104231	9	2.54	2.54	2.54	2.54	2.54	2.54	2.54	2.54	2.54	2.54	1.57009e-16	9	2.6	2	2.2	2.6	2.9	2.7	3.1	2.6	2.5	2.8	2.6
	17	2.5	2.4	2.3	2.3	2.5	3.5	2.8	2.3	3.1	2.5	2.62	0.126315	10	2.7	2.9	2.5	2.2	2.7	2.6	2.2	2.4	2.6	2.53333	0.0781736	9	2.53	2.53	2.53	2.53	2.53	2.53	2.53	2.53	2.53	2.53	0	9	2.6	2.3	2.1	2.2	3	2.8	2.8	2.6	2.7	2.4	2.55
	18	2.9	2.6	2.6	2.6	2.5	3.5	3.2	3.1	3.4	2.5	2.89	0.121518	10	2.4	3.1	2.7	2.5	2.4	2.5	2.3	2.7	3.1	2.63333	0.0986013	9	2.63	2.63	2.63	2.63	2.63	2.63	2.63	2.63	2.63	2.63	1.57009e-16	9	2.6	2.2	2	2.4	2.5	2.7	3.2	2.3	3.1	1.7	2.47
	19	2.8	3	2.5	2.5	3	3.1	3	2.5	3.2	2.8	2.84	0.0832666	10	2.6	3.3	2.6	2.4	2.9	2.7	2.7	2.8	2.9	2.76667	0.0849837	9	2.77	2.77	2.77	2.77	2.77	2.77	2.77	2.77	2.77	2.77	0	9	2.3	2.3	2.4	2.4	2.6	3.1	3	2.7	2.8	2.4	2.6
	20	2.5	2.4	2.5	2.1	2.4	2.6	2.8	2.5	2.7	2.4	2.49	0.0604612	10	1.9	3	2.4	2.5	2.2	2.5	2.3	3	2.5	2.47778	0.117589	9	2.48	2.48	2.48	2.48	2.48	2.48	2.48	2.48	2.48	2.48	0	9	2.2	2.3	2.5	2.3	1.9	2.3	2.7	2.2	2.8	2.5	2.37
	21	2.8	1.9	2.8	2.8	3	2.4	2.7	2.6	2.7	2.3	2.6	0.101105	10	2.5	3.3	2.5	2.2	2.7	2.1	2.6	2.8	2.9	2.62222	0.121081	9	2.62	2.62	2.62	2.62	2.62	2.62	2.62	2.62	2.62	2.62	1.57009e-16	9	2.4	2	2.4	2.7	2.9	2.5	2.9	2	2.7	2.3	2.48
	22	2.9	2.7	2.9	2.9	2.4	2.9	3.4	2.3	3.5	2.4	2.83	0.12741	10	2.5	3.8	2.5	2.3	3.1	2.5	2.8	3.2	3.2	2.87778	0.161398	9	2.88	2.88	2.88	2.88	2.88	2.88	2.88	2.88	2.88	2.88	1.57009e-16	9	2.5	2.7	2.3	2.8	2.4	2.8	3.3	2.9	3	2.8	2.75
	23	2.5	2.8	2.5	3.1	2.2	3.6	3.5	2.4	3.3	2.4	2.83	0.160589	10	3	3.3	2.6	2.1	2.9	2.35	2.9	2.8	2.7	2.73889	0.118959	9	2.74	2.74	2.74	2.74	2.74	2.74	2.74	2.74	2.74	2.74	0	9	2.7	2.5	2.1	2.5	2.3	2.5	2.9	2.6	2.1	2.8	2.5
	24	3	2.8	2.7	2.7	2.6	3.3	2.8	2.4	3.1	2.3	2.77	0.0966667	10	2.7	3.3	2.8	2.2	2.6	2.75	2.7	3	2.7	2.75	0.0986013	9	2.75	2.75	2.75	2.75	2.75	2.75	2.75	2.75	2.75	2.75	0	9	2.4	2.6	2.3	2.8	2.2	2.9	3.2	2.6	3.1	2.3	2.64
	25	3	2.5	2.8	2.3	2.6	3.3	3.3	2.3	3.5	2.2	2.78	0.149666	10	3.1	3.4	3	2.1	3.1	3	2.6	2.7	3.1	2.9	0.12693	9	2.9	2.9	2.9	2.9	2.9	2.9	2.9	2.9	2.9	2.9	1.57009e-16	9	2.3	2.6	2.5	2.7	2.7	2.5	3.5	2.5	2.9	2.8	2.7
	26	3.1	2.4	2.4	2.3	2.1	3	3.1	2.9	3	2.4	2.67	0.121152	10	2.9	3.8	2.7	2.3	2.3	2.4	2.7	2.7	2.4	2.68889	0.155853	9	2.69	2.69	2.69	2.69	2.69	2.69	2.69	2.69	2.69	2.69	1.57009e-16	9	2.3	2.3	2.1	2.8	3.1	2.9	2.7	2.7	2.4	2.6	2.59
	27	3	2.7	2.5	2.1	1.9	3.3	3.6	2.4	2.9	2.1	2.65	0.175278	10	2.5	2.1	2.9	2	2.2	2.8	2.7	2.7	2.4	2.47778	0.107726	9	2.48	2.48	2.48	2.48	2.48	2.48	2.48	2.48	2.48	2.48	0	9	2.2	2.2	2.4	2.5	2.2	2.7	2.9	3	2.8	2.4	2.53
Panel C and D Weekly cumulative food intake over 4 weeks in wild type mice (C) or CCK1R KO mice (D) treated with FOY-251 (white bars), or non-medicated HFD Control (black bars) or animals pair fed to the same level as FOY-251 treated mice (checkered bars).
Cumulative Food Intake (g/week)
	Weeks	WT-Control										WT Control Mean SEM N			WT- FOY-251									WT FOY-251 Mean SEM N			WT-PF										WT PF Mean SEM N
												Mean	SEM	N										Mean	SEM	N											Mean	SEM	N
	1	23	17	18.7	18.5	16.5	23.1	20.7	16.1	16.1	15	18.47	0.920755	10	13.4	18.6	17.5	15	15.5	14.6	13.8	15.3	15.1	15.4222	0.554221	9	15.42	15.42	15.42	15.42	15.42	15.42	15.42	15.42	15.42		15.42	0	9
	2	20.3	17.4	19.6	18.2	17.7	20.8	19.6	17	21.5	16.5	18.86	0.546138	10	16.8	20.2	18.7	15.6	17.6	15.7	14.4	18.2	13.8	16.7778	0.698963	9	16.8	16.8	16.8	16.8	16.8	16.8	16.8	16.8	16.8		16.8	0	9
	3	19.1	17.3	18	17.1	18	21.3	20.7	18.1	21.8	17.6	18.9	0.549747	10	17.6	21.7	18.5	16.6	17.7	17.2	16.3	18.7	19.2	18.1667	0.544671	9	18.2	18.2	18.2	18.2	18.2	18.2	18.2	18.2	18.2		18.2	0	9
	4	20.3	18.1	17.7	16.9	15.3	21.5	21.5	16.6	20.4	14.9	18.32	0.779573	10	18.6	21.8	17.9	14.8	18.1	17.3	18.2	19	18.2	18.2111	0.603565	9	18.2	18.2	18.2	18.2	18.2	18.2	18.2	18.2	18.2		18.2	0	9
Cumulative Food Intake (g/week)
	Weeks	CCK1R KO Control										KO Control Mean SEM N			CCK1R KO FOY-251									KO FOY-251 Mean SEM N			CCK1R KO PF										KO PF Mean SEM N
												Mean	SEM	N										Mean	SEM	N											Mean	SEM	N
	1	18	15	14.1	18.5	19.4	17.8	22	20.8	22.8	18.6	18.7	0.874325	10	15.5	14.7	15.7	14.8	15.6	19.3	12.6	15.7	14.3	15.3556	0.593041	9	15.36	15.36	15.36	15.36	15.36	15.36	15.36	15.36	15.36	15.36	15.36	1.18424e-15	10
	2	19	18.3	16.6	13.6	18.5	16.1	20.5	17.8	19.9	16.5	17.68	0.644602	10	16.1	13.6	16.9	16.7	16.3	20.4	15.6	17.8	14.5	16.4333	0.650641	9	16.4	16.4	16.4	16.4	16.4	16.4	16.4	16.4	16.4	16.4	16.4	1.18424e-15	10
	3	17.7	15.6	15.6	16.8	18.9	19.4	20.5	17.7	19.8	16.7	17.87	0.546921	10	16.9	16.9	18.9	17.5	16.2	19.3	14.8	18.6	13.3	16.9333	0.654684	9	16.9	16.9	16.9	16.9	16.9	16.9	16.9	16.9	16.9	16.9	16.9	1.18424e-15	10
	4	16.5	16.6	15	17.9	16.2	17.9	20	18.7	18.2	17.4	17.44	0.449988	10	16	11.4	19.7	17.1	15.8	19.2	14.5	16.8	16.3	16.3111	0.820306	9	16.3	16.3	16.3	16.3	16.3	16.3	16.3	16.3	16.3	16.3	16.3	1.18424e-15	10
Panel E and F Percent change in body weight in WT (E) and CCK1R KO (F) mice treated with FOY-251, non-medicated HFD Control or pair-fed (PF) non-medicated HFD at the same level as FOY-251-treated group.
Body weight change from baseline (%)
	Days	WT Control										WT Control Mean SEM N			WT FOY-251									WT FOY-251 Mean SEM N			WT-PF to FOY-251										WT PF Mean SEM N
												Mean	SEM	N										Mean	SEM	N											Mean	SEM	N
	0	0	0	0	0	0	0	0	0	0	0	0	0	10	0	0	0	0	0	0	0	0	0	0	0	9	0	0	0	0	0	0	0	0	0		0	0	9
	1	2.97	0	0.82	1.65	-0.53	-0.21	-0.62	-2.72	-2.02	0	-0.066	0.520261	10	-1.39	-0.41	-1.67	-3.35	-2.96	-3.08	-1.49	-0.68	-0.73	-1.75111	0.372258	9	-2.03	-2.84	-0.7	-2.3	-2.85	-1.28	-0.45	-1.39	-1.26		-1.67778	0.291432	9
	2	2.51	-0.5	0	1.65	-0.8	-0.85	0.41	-2.96	-2.63	-1.53	-0.47	0.543789	10	-2.08	-0.81	-1.46	-3.07	-2.22	-2.83	-2.73	-0.68	-1.7	-1.95333	0.287276	9	-2.48	-4.36	-1.63	-2.76	-2.85	-1.79	-1.59	-2.78	-2.53		-2.53	0.284077	9
	3	3.65	0.25	1.63	2.59	0	0.21	0.62	-1.98	-3.64	-1.78	0.155	0.693435	10	-2.08	-0.2	-2.09	-3.35	-2.47	-2.06	-2.73	-0.91	-3.16	-2.11667	0.338411	9	-3.84	-4.73	-1.63	-3.68	-3.09	-1.53	-1.14	-2.5	-2.53		-2.74111	0.400245	9
	4	4.79	0.25	3	0.94	0	0	0.21	-1.23	-3.64	-1.27	0.305	0.733178	10	-3.46	-1.22	-2.3	-2.51	-1.73	-3.08	-2.98	-1.14	-2.91	-2.37	0.279518	9	-4.06	-5.68	-2.56	-3.68	-3.8	-2.55	-1.36	-3.06	-2.53		-3.25333	0.41064	9
	5	7.08	-0.25	3.81	0.71	0	1.27	0.21	-1.98	-5.45	-1.02	0.438	1.05204	10	-3.23	-1.42	-1.46	-3.07	-1.98	-3.6	-4.71	-2.05	-3.64	-2.79556	0.376132	9	-4.51	-5.87	-2.56	-4.14	-4.04	-2.55	-1.59	-3.33	-2.78		-3.48556	0.430081	9
	6	6.85	-1.51	3.27	1.42	-0.53	2.54	1.44	-1.73	-5.45	-2.04	0.426	1.08403	10	-4.39	-2.64	-1.26	-2.51	-2.96	-4.37	-4.71	-2.27	-4.13	-3.24889	0.397637	9	-5.19	-7.39	-3.26	-4.37	-4.28	-2.81	-2.5	-4.17	-3.54		-4.16778	0.490526	9
	7	7.08	-1.76	3	1.18	-1.6	0.21	-1.03	-1.48	-5.66	-2.8	-0.286	1.09813	10	-5.08	-3.25	-0.63	-2.51	-2.72	-4.11	-5.21	-3.64	-4.61	-3.52889	0.484835	9	-4.74	-6.44	-3.02	-4.6	-3.33	-2.3	-2.5	-3.06	-3.03		-3.66889	0.444852	9
	8	6.85	-0.25	3.27	1.65	-1.33	-1.06	-0.41	-1.48	-4.85	-2.54	-0.015	1.03077	10	-5.77	-3.66	-0.84	-2.79	-3.21	-4.63	-5.46	-2.73	-8.98	-4.23	0.77985	9	-4.06	-5.68	-2.56	-3.68	-3.8	-2.55	-1.36	-3.06	-2.53		-3.25333	0.41064	9
	9	7.99	-1.76	3	1.42	-1.33	-0.85	0.41	-0.74	-5.05	-2.8	0.029	1.12791	10	-5.54	-3.05	-1.26	-5.03	-2.96	-6.43	-5.46	-2.73	-8.25	-4.52333	0.728118	9	-5.19	-8.14	-3.26	-4.14	-4.04	-2.81	-2.73	-2.22	-3.28		-3.97889	0.59903	9
	10	7.53	-1.26	5.18	1.65	0.53	-1.48	0	-1.23	-4.85	-2.54	0.353	1.15737	10	-5.77	-3.86	0	-4.47	-3.7	-5.66	-7.44	-3.41	-9.22	-4.83667	0.876776	9	-5.19	-8.14	-3.49	-4.37	-4.28	-2.81	-2.95	-3.61	-2.53		-4.15222	0.573175	9
	11	7.08	0	4.9	2.59	-0.8	1.06	-0.21	-0.49	-4.04	-3.56	0.653	1.09353	10	-6.47	-3.46	-1.67	-5.03	-4.2	-6.17	-8.68	-3.18	-9.71	-5.39667	0.876023	9	-4.74	-7.77	-3.26	-3.68	-3.56	-1.79	-2.95	-2.5	-2.78		-3.67	0.581533	9
	12	7.53	-1.26	6.27	2.36	0.27	-0.64	0.41	-1.23	-3.23	-3.05	0.743	1.15253	10	-6	-4.67	-1.46	-5.31	-4.44	-7.2	-8.68	-3.18	-9.95	-5.65444	0.885005	9	-5.64	-8.71	-3.49	-4.6	-4.04	-2.3	-3.41	-3.06	-2.78		-4.22556	0.652427	9
	13	7.99	-1.51	6.81	1.89	0.53	1.27	0	-2.47	-3.23	-2.04	0.924	1.2024	10	-5.77	-3.86	-1.46	-5.03	-3.7	-4.88	-10.42	-3.41	-9.22	-5.30556	0.950161	9	-5.42	-8.71	-2.79	-4.37	-4.04	-1.79	-3.41	-1.94	-2.53		-3.88889	0.720038	9
	14	7.31	-1.51	7.36	1.89	0	0.42	-0.21	-2.72	-2.63	-2.29	0.762	1.18992	10	-5.31	-4.27	-2.09	-5.03	-5.19	-5.66	-11.66	-2.95	-9.71	-5.76333	1.02108	9	-5.64	-9.09	-3.72	-4.37	-3.56	-1.79	-3.64	-2.5	-2.53		-4.09333	0.729848	9
	15	7.53	-1.51	7.08	2.12	-0.8	0.64	0.82	-3.21	-3.23	-2.8	0.664	1.24495	10	-4.62	-4.67	-1.26	-4.75	-4.44	-5.66	-11.66	-3.41	-9.47	-5.54889	1.04885	9	-5.42	-9.47	-2.79	-4.14	-3.33	-1.53	-3.41	-2.22	-2.27		-3.84222	0.801528	9
	16	7.08	-2.02	7.08	1.42	-0.27	0	1.23	-2.72	-1.01	-2.54	0.825	1.13529	10	-5.77	-4.27	-0.63	-5.59	-4.94	-5.66	-11.66	-3.41	-9.22	-5.68333	1.06393	9	-4.74	-9.28	-2.09	-4.37	-3.33	-0.51	-3.64	-1.67	-2.53		-3.57333	0.840973	9
	17	6.62	-1.51	7.08	1.18	0	1.06	1.85	-1.98	-0.81	-1.53	1.196	1.02623	10	-5.54	-4.47	-1.46	-5.03	-4.69	-5.91	-12.41	-3.64	-8.74	-5.76556	1.05079	9	-4.97	-9.47	-3.02	-4.37	-2.61	-0.51	-3.18	-1.39	-2.27		-3.53222	0.870659	9
	18	7.53	-2.27	8.17	2.12	-1.07	1.48	1.44	-2.72	-0.2	-2.04	1.244	1.22307	10	-7.16	-4.07	-2.09	-4.47	-5.43	-5.4	-13.15	-3.18	-8.01	-5.88444	1.09531	9	-5.42	-9.28	-2.56	-3.91	-2.61	-0.26	-3.18	-0.28	-1.52		-3.22444	0.936483	9
	19	6.39	-1.51	7.9	1.65	0.8	0.64	1.85	-2.96	0	-1.53	1.323	1.08687	10	-6.93	-4.27	-2.3	-4.75	-4.2	-4.63	-12.66	-3.41	-7.77	-5.65778	1.03662	9	-4.97	-8.9	-2.09	-3.22	-0.95	0.51	-2.5	1.11	-0.76		-2.41889	1.02205	9
	20	7.31	-0.76	7.63	0.71	0.27	1.06	2.05	-2.47	-0.61	-1.02	1.417	1.08304	10	-6.7	-3.66	-2.72	-4.19	-4.69	-4.37	-13.15	-1.82	-7.77	-5.45222	1.13896	9	-4.29	-8.71	-1.4	-2.53	-1.19	1.28	-2.05	1.11	-0.25		-2.00333	1.02103	9
	21	7.53	-2.52	9.26	1.65	1.07	0	2.87	-1.98	-0.4	-0.25	1.723	1.22637	10	-6.7	-2.85	-3.14	-4.75	-4.69	-5.4	-13.15	-2.27	-6.55	-5.5	1.08857	9	-4.51	-9.09	-1.16	-2.76	-0.71	1.53	-2.27	0.83	0.76		-1.93111	1.10323	9
	22	7.08	-1.51	9.26	2.59	0.27	-0.85	3.29	-2.96	0.2	-1.53	1.584	1.25845	10	-7.39	-2.24	-4.39	-5.87	-2.96	-9.77	-12.16	-4.55	-5.34	-6.07444	1.07087	9	-3.39	-8.52	-1.16	-1.61	-0.48	1.79	-1.82	1.94	1.26		-1.33222	1.08106	9
	23	6.16	-0.5	9.54	3.77	0	0.64	3.7	-2.72	0.2	-1.53	1.926	1.20279	10	-6.24	-2.24	-3.77	-5.59	-2.22	-6.17	-12.66	-1.14	-5.1	-5.01444	1.14076	9	-3.39	-7.95	-0.93	-1.84	-0.48	1.53	-1.14	3.06	1.52		-1.06889	1.08146	9
	24	7.53	-0.25	10.08	3.07	0.27	0.64	3.29	-3.95	1.01	-1.27	2.042	1.31504	10	-6.24	-1.63	-3.56	-5.59	-3.7	-4.88	-11.91	-0.45	-4.61	-4.73	1.08632	9	-3.39	-8.14	0	-1.38	0.48	1.28	-1.59	3.89	1.26		-0.843333	1.14487	9
	25	6.85	-0.76	10.35	3.07	0.27	0.21	4.52	-3.7	2.02	-1.78	2.105	1.33842	10	-5.31	-0.81	-2.93	-5.31	-2.47	-4.88	-10.92	-0.45	-4.85	-4.21444	1.04527	9	-2.48	-7.39	0.7	-0.46	0.48	1.02	-0.91	4.44	2.78		-0.202222	1.12198	9
	26	7.76	-0.25	10.35	2.83	-0.27	0	4.52	-2.47	2.22	-1.02	2.367	1.29939	10	-5.31	-0.2	-2.3	-5.31	-2.72	-5.14	-10.92	-0.45	-4.37	-4.08	1.08185	9	-2.03	-7.77	0.93	-0.23	1.19	1.28	-0.91	4.44	3.28		0.02	1.17711	9
	27	8.45	0.25	11.44	1.65	-0.53	0.42	6.37	-2.72	2.22	-1.78	2.577	1.47264	10	-4.16	-1.63	-2.3	-5.87	-4.44	-4.63	-10.67	0	-5.1	-4.31111	1.01	9	-2.26	-7.77	0.93	-0.23	1.19	1.28	-0.91	4.44	3.28		-0.00555556	1.18294	9
Body weight change from baseline (%)
	Days	KO Control										KO Control Mean SEM N			KO FOY-251									KO FOY-251 Mean SEM N			KO-PF to FOY-251										KO PF Mean SEM N
												Mean	SEM	N										Mean	SEM	N											Mean	SEM	N
	0	0	0	0	0	0	0	0	0	0	0	0	0	10	0	0	0	0	0	0	0	0	0	0	0	9	0	0	0	0	0	0	0	0	0	0	0	0	10
	1	0	-0.29	-2.66	0	1.36	0	1.43	1.83	0	0.8	0.247	0.400458	10	0	-1.49	-1.74	-1.89	-0.52	-1.31	-3.98	-1.86	-1.04	-1.53667	0.37148	9	-3.47	-1.6	-2.76	-0.3	-2.31	-1.13	-1.67	-1.14	-1.26	-1.2	-1.684	0.2921	10
	2	0	-1.17	-2.13	0.23	1.13	0.25	1.43	2.98	1.43	1.07	0.522	0.455685	10	0	-2.23	-1.31	-1.62	-2.07	-0.66	-4.28	-3.03	-2.87	-2.00778	0.432845	9	-1.74	-3.21	-4.14	-2.43	-2.31	-2.48	-3.33	-2.51	-2.52	-3.37	-2.804	0.219465	10
	3	0	-1.47	-2.66	1.36	2.94	1.72	3.28	3.21	3.33	1.34	1.305	0.663366	10	-0.24	-1.73	-1.09	-3.23	-0.78	-0.66	-2.45	-3.03	-2.61	-1.75778	0.370865	9	-2.23	-3.74	-4.73	-1.82	-3.08	-3.38	-4.58	-4.1	-3.53	-3.86	-3.505	0.295395	10
	4	-0.54	-1.47	-1.6	2.04	2.71	0.74	3.28	4.82	4.51	3.49	1.798	0.754606	10	-0.94	-3.47	-1.74	-2.43	-0.78	-0.66	-3.67	-3.96	-1.83	-2.16444	0.428774	9	-2.73	-2.67	-5.33	-1.22	-3.08	-3.15	-5	-3.87	-3.27	-4.82	-3.514	0.398724	10
	5	0.81	-2.64	-2.13	2.72	3.62	1.47	4.92	4.59	6.18	3.49	2.303	0.927573	10	-0.71	-2.72	-2.61	-4.04	-0.78	-0.66	-4.28	-4.2	-2.35	-2.48333	0.500813	9	-1.99	-2.94	-5.72	-1.22	-2.31	-3.83	-4.79	-4.33	-3.78	-4.82	-3.573	0.451738	10
	6	0.27	-3.23	-0.8	2.04	2.94	1.72	4.71	4.82	6.18	3.49	2.214	0.904805	10	-1.41	-1.73	-3.05	-4.85	-0.52	-0.22	-5.5	-4.9	-2.61	-2.75444	0.655259	9	-2.48	-3.21	-6.71	-0.91	-2.31	-4.05	-6.67	-5.24	-4.28	-3.13	-3.899	0.597077	10
	7	0.81	-3.23	-1.33	1.59	2.94	1.47	5.74	6.19	6.18	3.22	2.358	1.00229	10	-0.47	-3.47	-3.49	-4.31	-1.3	-0.44	-4.59	-6.06	-3.39	-3.05778	0.645877	9	-2.23	-3.48	-6.71	0.61	-2.57	-4.73	-5.83	-5.24	-4.28	-3.61	-3.807	0.660991	10
	8	2.17	-1.47	0.27	0.23	3.39	-0.49	6.56	5.05	7.6	2.41	2.572	0.969995	10	-1.65	-5.2	-4.14	-3.5	-1.81	-0.66	-4.59	-5.83	-3.66	-3.44889	0.580504	9	-2.73	-2.67	-5.33	-1.22	-3.08	-3.15	-5	-3.87	-3.27	-4.82	-3.514	0.398724	10
	9	2.71	-2.05	-0.27	-0.91	3.62	0.25	4.92	5.5	7.6	1.61	2.298	0.986661	10	-0.94	-6.44	-3.92	-4.58	-2.85	-1.09	-3.98	-6.76	-5.22	-3.97556	0.692736	9	-3.72	-3.48	-7.89	0	-3.6	-5.63	-7.29	-5.92	-4.28	-4.1	-4.591	0.710273	10
	10	2.98	-2.35	0.27	-2.04	3.17	-0.49	5.12	5.5	7.13	3.49	2.278	1.03556	10	-0.71	-6.93	-4.14	-4.85	-2.33	-0.66	-3.67	-6.53	-4.7	-3.83556	0.753252	9	-3.72	-2.94	-7.69	1.22	-2.83	-5.63	-8.33	-5.69	-4.28	-4.34	-4.423	0.85701	10
	11	3.79	-0.29	0.8	-3.17	2.49	-1.47	6.35	6.42	5.94	2.95	2.381	1.06631	10	-2.12	-6.93	-4.79	-4.85	-2.33	-0.87	-5.2	-7.69	-4.96	-4.41556	0.749771	9	-3.47	-2.67	-8.09	2.74	-2.57	-5.41	-7.5	-5.47	-4.28	-3.86	-4.058	0.958667	10
	12	2.98	-0.88	1.86	-2.49	3.39	-0.25	6.76	6.42	6.89	2.95	2.763	1.04145	10	-1.41	-6.19	-5.66	-4.58	-3.63	-0.87	-4.28	-7.93	-4.7	-4.36111	0.73946	9	-3.72	-3.48	-8.48	1.22	-3.08	-6.08	-8.54	-5.69	-4.79	-4.34	-4.698	0.895518	10
	13	4.61	1.17	1.6	-3.4	2.94	-0.49	6.15	6.65	8.55	2.14	2.992	1.13447	10	-1.65	-6.93	-5.01	-4.31	-2.59	-0.44	-3.36	-9.09	-5.22	-4.28889	0.88929	9	-4.71	-4.01	-9.07	2.43	-3.08	-6.53	-8.96	-6.38	-4.28	-4.58	-4.917	1.03855	10
	14	5.42	-0.29	3.46	-4.99	3.39	-0.49	6.15	8.03	8.55	2.41	3.164	1.32987	10	-2.12	-6.19	-6.54	-4.85	-3.89	-0.87	-4.28	-9.56	-6.27	-4.95222	0.860377	9	-4.47	-3.74	-9.66	2.13	-3.6	-6.31	-8.75	-6.15	-4.03	-4.58	-4.916	1.02485	10
	15	6.23	-1.47	1.33	-4.76	4.98	0.74	5.74	8.03	9.03	2.95	3.28	1.37774	10	-0.94	-6.19	-6.97	-4.04	-4.15	-0.66	-4.89	-10.02	-7.05	-4.99	0.997736	9	-4.71	-3.74	-9.86	2.74	-3.08	-7.43	-9.38	-6.38	-4.03	-4.58	-5.045	1.14006	10
	16	6.5	-0.88	2.13	-4.54	4.98	1.23	7.17	8.72	9.03	5.09	3.943	1.39008	10	-0.94	-3.96	-6.75	-3.77	-4.15	-1.31	-3.36	-10.02	-7.57	-4.64778	0.98501	9	-4.22	-3.21	-9.27	3.65	-2.57	-6.76	-8.75	-5.92	-4.79	-4.1	-4.594	1.15463	10
	17	7.05	-0.88	1.6	-5.67	4.75	1.47	6.97	8.03	8.79	3.75	3.586	1.43644	10	-2.35	-4.7	-5.88	-4.04	-4.4	-0.87	-3.36	-9.56	-8.88	-4.89333	0.947662	9	-4.71	-3.48	-10.06	3.65	-4.37	-7.21	-9.17	-5.92	-4.28	-4.58	-5.013	1.18804	10
	18	6.23	-1.17	1.06	-6.12	5.43	2.46	7.38	7.8	10.45	2.41	3.593	1.54745	10	-2.35	-4.21	-6.75	-4.58	-6.22	-0.44	-4.89	-8.86	-11.23	-5.50333	1.08405	9	-3.97	-3.74	-10.65	4.86	-3.86	-7.21	-9.38	-5.69	-5.04	-4.1	-4.878	1.32622	10
	19	5.42	-1.76	1.86	-5.22	4.3	2.95	7.58	8.49	10.45	2.68	3.675	1.49532	10	-3.06	-5.69	-6.32	-5.12	-5.44	0	-4.59	-9.32	-10.7	-5.58222	1.05053	9	-4.22	-2.94	-10.06	4.86	-3.6	-6.76	-9.38	-5.69	-4.28	-4.58	-4.665	1.29943	10
	20	4.88	-0.88	2.93	-5.9	3.62	2.7	7.58	8.49	11.16	3.49	3.807	1.52646	10	-2.12	-5.94	-6.75	-5.12	-6.22	-1.31	-4.59	-9.09	-9.92	-5.67333	0.945616	9	-3.97	-3.21	-10.06	5.78	-3.86	-6.76	-9.79	-5.47	-3.02	-4.1	-4.446	1.39563	10
	21	5.69	-1.76	3.99	-5.22	4.75	2.46	7.17	8.26	9.26	3.22	3.782	1.41411	10	-3.06	-4.46	-6.54	-4.85	-6.22	-1.09	-4.59	-9.32	-9.66	-5.53222	0.922124	9	-4.22	-2.94	-10.45	5.78	-3.6	-7.21	-10	-5.47	-4.03	-3.37	-4.551	1.43143	10
	22	5.69	-0.29	3.46	-4.99	3.85	2.95	7.79	8.03	8.55	5.63	4.067	1.32252	10	-3.53	-5.94	-5.23	-3.77	-6.99	-0.66	-5.81	-8.86	-9.66	-5.60556	0.923287	9	-3.23	-2.67	-10.26	6.99	-3.34	-6.76	-9.17	-5.24	-2.27	-3.86	-3.981	1.49688	10
	23	5.96	0.88	2.39	-4.76	3.39	2.95	7.79	8.49	9.03	4.83	4.095	1.3115	10	-3.06	-5.94	-5.66	-4.58	-7.51	-1.09	-5.5	-8.86	-9.66	-5.76222	0.901263	9	-2.48	-2.67	-10.65	7.6	-3.6	-6.53	-9.79	-5.47	-3.27	-3.61	-4.047	1.58384	10
	24	5.42	0.88	2.39	-4.31	2.71	4.42	8.81	8.49	10.21	4.02	4.304	1.35882	10	-2.82	-5.94	-5.45	-3.5	-6.74	-0.44	-3.67	-8.62	-9.14	-5.14667	0.940811	9	-2.73	-2.41	-9.86	7.6	-3.86	-6.76	-9.79	-5.24	-3.27	-3.13	-3.945	1.55277	10
	25	5.96	0.29	4.52	-3.85	2.94	3.44	9.22	8.72	10.69	6.7	4.863	1.39468	10	-3.06	-9.9	-5.45	-3.23	-6.99	-1.53	-3.98	-8.16	-8.36	-5.62889	0.956455	9	-2.23	-1.87	-10.06	6.69	-3.08	-6.08	-9.58	-4.33	-2.77	-3.13	-3.644	1.47607	10
	26	5.69	1.76	3.46	-3.4	4.52	4.42	8.4	9.4	9.03	4.83	4.811	1.20787	10	-3.06	-11.39	-3.92	-3.23	-6.48	-0.22	-3.98	-9.32	-9.14	-5.63778	1.21972	9	-1.99	-1.34	-10.06	5.47	-3.6	-6.08	-10.21	-3.87	-2.52	-3.86	-3.806	1.42369	10
	27	5.69	0.88	4.26	-3.85	3.39	4.67	7.58	10.78	9.26	5.09	4.775	1.31966	10	-3.06	-9.65	-4.58	-3.23	-6.74	-0.44	-3.67	-9.79	-9.14	-5.58889	1.12576	9	-1.99	-1.34	-10.06	5.47	-3.6	-6.08	-10.21	-3.87	-2.52	-3.86	-3.806	1.42369	10
[truncated: 27 more columns]

## Sheet: Figure 4
Figure 4. Effect of chronic FOY-251 treatment on body composition and fecal protein excretion in WT and CCK1R KO diet-induced obese mice.
Panel A and B Body composition of WT and CCK1R KO mice fed control HFD, FOY-251 HFD admixture, and animals pair-fed to the FOY-251 group was measured by whole body MRI to measure fat mass (A) and lean mass (B).
Change in Fat Mass (g)
	WT Control	WT FOY-251	WT PF	CCK1R KO Control	CCK1R KO FOY-251	CCK1R KO PF
	3.09	-3.1	0.41	2.19	-2.53	-1.71
	1.11	-1.67	0.27	-1.12	-3.91	-1.04
	1.68	-1.34	0.62	-0.35	-2.98	-2.06
	1.6	-2.25	2.36	-1.49	-0.78	2.44
	-0.29	-1.38	1.22	1.29	-2.76	-0.03
	1.26	-1	0.26	1.43	-1.39	-2.84
	3.79	-3.75	-0.06	1.1	-1.73	-2.29
	-1.18	-0.01	2.54	4.84	-1.51	0.6
	0.99	-1.68	2.08	4.99	-4.86	0.84
	-1.11			1.99		-0.48
Mean	1.094	-1.79778	1.07778	1.487	-2.49444	-0.657
SEM	0.514616	0.371901	0.334958	0.695112	0.43493	0.521675
N	10	9	9	10	9	10
Change in Lean Mass (g)
	WT-Placebo	WT-JNJ-9611	WT-PF to JNJ-9611	KO-Placebo	KO-JNJ-9611	KO-PF to JNJ-9611
	0.46	1.53	-0.65	-0.15	0.36	-1.61
	0.57	-0.34	-1.59	0.04	-1.05	-0.33
	0.76	0.35	-0.48	-0.32	-0.16	-1.35
	-0.3	0.36	-0.95	-0.42	0.17	-0.56
	-0.36	0.26	-0.21	0.54	-0.83	-0.28
	-0.27	0.09	-0.65	-0.27	-0.33	-1.33
	0.34	-0.06	-0.33	0.8	0.54	-1.35
	0.47	0.24	-0.64	0.82	2.4	-1.63
	0.53	-0.35	-0.63	0.49	-2.39	-1.74
	-0.44			0.16		-1.18
Mean	0.176	0.231111	-0.681111	0.169	-0.143333	-1.136
SEM	0.145596	0.185865	0.133868	0.147569	0.435622	0.172525
N	10	9	9	10	9	10
Panel C and D Cumulative protein in excreted feces over the 4 weeks of treatment was normalized to total fecal output (C) or presented as absolute total protein excreted (D) in WT and CCK1R KO mice receiving non-medicated high fat diet, FOY-251 HFD admixture or pair fed non-medicated HFD.
Cumulative Fecal Protein (mg/g feces)
	WT Control	WT FOY-251	WT PF	CCK1R KO Control	CCK1R KO FOY-251	CCK1R KO PF
	13.205	135.312	18.76	15.602	240.369	17.208
	14.73	157.339	15.134	17.037	221.381	15.176
	14	99.11	21.089	20.949	163.075	17.174
	24.181	121.805	12.649	14.524	323.724	15.174
	18.995	133.285	14.325	13.248	318.142	16.885
	23.051	119.769	15.996	15.239	174.141	13.99
	17.072	143.958	33.049	12.132	372.068	20.602
	16.031	153.067	19.566	16.729	207.195	13.07
	14.56	215.702	16.769	14.661	230.563	18.181
	15.281			11.199		18.141
Mean	17.1106	142.15	18.593	15.132	250.073	16.5601
SEM	1.20391	10.9644	2.01303	0.874698	23.9825	0.70702
N	10	9	9	10	9	10
Cumulative Fecal Protein (mg)
	WT Control	WT FOY-251	WT PF	CCK1R KO Control	CCK1R KO FOY-251	CCK1R KO PF
	33.161	336.753	49.078	34.31	601.116	35.869
	33.367	435.185	36.198	31.587	473.777	31.583
	32.795	277.795	50.838	38.299	428.516	37.515
	55.111	312.012	29.929	32.027	799.425	32.415
	41.468	363.866	39.842	35.584	742.897	35.147
	57.746	316.166	32.817	32.882	481.082	31.956
	42.663	333.177	74.116	30.936	750.229	45.703
	34.186	380.858	57.705	39.996	529.386	31.944
	35.075	501.263	39.396	36.087	497.127	37.174
	30.37			24.348		38.972
Mean	39.5942	361.897	45.5466	33.6056	589.284	35.8278
SEM	3.06293	23.0541	4.66701	1.38786	46.6631	1.38351
N	10	9	9	10	9	10
Panel E Weekly cumulative total fecal protein excretion over the 4-week study period in CCK1R KO mice and WT controls.
Weekly Fecal Protein (mg)
	Weeks	WT Control										WT Control Mean SEM N			WT FOY-251										WT FOY-251 Mean SEM N			WT PF to FOY-251										WT PF to FOY-251 Mean SEM N
												Mean	SEM	N											Mean	SEM	N											Mean	SEM	N
	1	12.6058	8.55315	8.94187	15.6578	10.7597	14.3058	13.1447	9.81358	7.7927	7.38474	10.896	0.91128	10	81.1518	169.811	85.5922	70.328	83.6401	75.7346	126.477	123.288	178.154	11.318	100.55	15.7714	10	10.1498	8.24989	11.0238	9.87617	12.0991	8.78024	20.0437	14.7532	10.9635	8.59101	11.453	1.13192	10
	2	6.60385	6.10795	7.70532	12.7588	11.5598	12.7672	8.50338	6.40427	6.86354	5.80171	8.50758	0.881966	10	64.2938	78.4701	89.941	80.455	110.013	88.479	59.2706	91.5609	108.867	11.7983	78.3149	9.03109	10	6.81191	6.65521	9.81656	8.62837	9.44048	6.85667	16.659	10.2229	9.3855	5.49802	8.99746	0.991331	10
	3	8.44124	9.5952	9.77428	11.6783	11.1462	12.6205	10.4433	8.79379	11.6107	9.46608	10.357	0.433317	10	84.2176	97.4997	52.4157	77.9519	80.742	81.0806	75.9839	79.2412	134.401	16.8143	78.0348	9.44033	10		12.8465	12.406	4.798	11.21	9.56706	17.5614	18.2861	10.5361	10.329	11.9489	1.36753	9
	4	5.50972	9.11093	6.37363	15.0162	8.00256	18.0529	10.5714	9.17403	8.80789	7.71736	9.83366	1.22687	10	107.09	89.4043	49.8457	83.2771	89.4707	70.8723	71.4458	86.7683	79.8414	9.1475	73.7163	8.60205	10		8.4464	17.5913	6.62662	7.09243	7.61288	19.852	14.4429	8.51108	9.89175	11.1186	1.63869	9
Weekly Fecal Protein (mg)
	Weeks	KO-Control										KO Control Mean SEM N			KO FOY-251										KO FOY-251 Mean SEM N			KO-PF to FOY-251										KO PF to FOY-251 Mean SEM N
												Mean	SEM	N											Mean	SEM	N											Mean	SEM	N
	1	10.2114	17.3205	8.50231	8.77876	7.89597	8.89758	10.7062	8.79677	6.72954	121.436	20.9275	11.2049	10	130.293	108.273	256.687	246.792	128.086	301.026	154.519	166.76	10.5389	9.65747	151.263	30.8401	10	11.7824	9.13927	9.80704	9.40997	14.3183	7.98726	9.81109	8.79522			10.1313	0.711525	8
	2	3.7508		5.98583	6.96301	7.99679	6.76345	8.54383	6.95442	4.24898	191.455	26.9625	20.5683	9	170.031	107.281	297.393	231.17	190.605	217.42	156.417	121.767	6.4515	7.26065	150.58	29.5427	10	5.39554	7.66459	8.20764	6.78342	9.70709	5.58087	8.81824	8.45111			7.57606	0.544788	8
	3	10.5169	10.5448	10.1432	11.1142	10.1193	9.42617	12.5606	11.8153	8.45089	155.699	25.039	14.5223	10	112.611	106.045	144.112	128.243	98.5657	123.295	114.311	88.5764	13.5984	10.5781	93.9934	14.499	10	13.0677	10.2956	11.4504	10.1098	13.9877	10.1867	11.1329	13.6192			11.7313	0.566236	8
	4	7.10835	10.4337	7.39606	8.72845	6.86976	5.84903	8.18493	8.52076	4.91863	132.526	20.0536	12.5066	10	60.8432	106.918	101.233	136.693	63.8249	108.489	104.139	120.023	5.27981	4.08711	81.153	14.6617	10	7.26974	5.31525	5.68174	5.65297	7.69038	8.18903	7.41226	8.10604			6.91468	0.415952	8

## Sheet: Figure 5
Figure 5. Liver steatosis in chronic FOY-251-treated DIO CCK1R KO mice and their wild type controls.
Panel A Post-mortem organ fat content measured using MRI in WT and KO mice fed control HFD, FOY-251 HFD admixture, and animals pair-fed to the FOY-251 group.
Liver Fat Content (g)
	WT Control	WT FOY-251	WT PF	CCK1R KO Control	CCK1R KO FOY-251	CCK1R KO PF
	0.478	0.187	0.426	0.397	0.357	0.303
	0.417	0.303	0.433	0.374	0.149	0.354
	0.381	0.43	0.404	0.483	0.436	0.336
	0.431	0.334	0.388	0.35	0.312	0.161
	0.372	0.354	0.358	0.499	0.22	0.305
	0.537	0.277	0.42	0.401	0.469	0.407
	0.622	0.204	0.431	0.597	0.291	0.351
	0.379	0.436	0.356	0.473	0.292	0.394
	0.435	0.343	0.389	0.524	0.296	0.325
	0.434			0.304		0.351
Mean	0.4486	0.318667	0.400556	0.4402	0.313556	0.3287
SEM	0.0248852	0.0290364	0.00993326	0.0283717	0.0329474	0.0214585
N	10	9	9	10	9	10
Panel C Quantitative image analysis for steatosis measuring vacuolar burden (%vacuole area/liver area) using Visiopharm software.
Vacuolar Area (%)
	WT Control	WT FOY-251	WT PF	CCK1R KO Control	CCK1R KO FOY-251	CCK1R KO PF
	20.6769	3.9634	7.1775	11.7021	6.4895	12.8175
	12.1666	7.1517	13.0109	9.8121	5.8783	10.0749
	7.2558	10.2441	10.5431	22.8836	10.0969	7.8766
	13.0679	9.7148	9.856	14.598	6.8766	8.841
	14.0558	7.9347	11.5933	13.8074	12.3695	12.8682
	10.0264	8.3839	12.3357	8.6971	7.9108	12.074
	14.8088	5.3719	11.3995	13.0673	7.3167	9.7983
	12.1189	8.8812	11.5749	17.4862	8.9825	12.397
	11.1665	11.35	10.5699	9.2521		12.6142
	14.5242			10.4095		13.0231
Mean	12.9868	8.11063	10.8956	13.1715	8.2401	11.2385
SEM	1.11712	0.781182	0.563791	1.38181	0.761973	0.603188
N	10	9	9	10	8	10

## Sheet: Figure 6
Figure 6. Glucose homeostasis in chronic FOY-251-treated DIO CCK1R KO mice and their wild type controls.
Panel A Fasted blood glucose was obtained on day 27 of treatment following a 5-hour fast.
Fasting Glycemia (mg/dl)
	WT Control	WT FOY-251	WT PF	CCK1R KO Control	CCK1R KO FOY-251	CCK1R KO PF
	134	165	94	123	113	73
	121	128	91	125	132	114
	129	113	106	113	125	80
	132	109	76	137	93	176.5
	117	124	94	117	111	121
	135	121	119	133	119	75
	145	137	107	140	107	80
	147	127	106	140	133	99
	119	141	113	135	119	82
	129			133		78
Mean	130.8	129.444	100.667	129.6	116.889	97.85
SEM	3.20694	5.59293	4.37163	3.02288	4.21783	10.2231
N	10	9	9	10	9	10
Panel B Fasted plasma insulin was obtained on day 27 of treatment following a 5-hour fast.
Fasting Insulinemia (ng/mL)
	WT Control	WT FOY-251	WT PF	CCK1R KO Control	CCK1R KO FOY-251	CCK1R KO PF
	1.52524	4.04066	1.35572	1.3658	1.65182	0.978553
	1.35924	4.68501	3.83799	0.605019	0.756595	1.37181
	1.8436	3.7066	2.42305	1.17199	2.64873	1.62719
	1.45931	2.40431	1.26971	1.33118	1.52606	2.57391
	1.45669	1.41656	1.18616	2.34583	1.3353	1.63545
	2.7828	2.25829	3.10967	1.79627	1.59201	1.00429
	5.78618	1.20246	2.67476	2.65357	1.59201	1.41115
	2.45044	3.48874	1.51178	2.19789	2.70146	0.886778
	3.18672	1.20937	1.79776	2.76422	1.90545	1.00711
	1.56979			1.48091		1.12831
Mean	2.342	2.71245	2.12962	1.77127	1.74549	1.36245
SEM	0.432339	0.437257	0.311418	0.222082	0.204312	0.159781
N	10	9	9	10	9	10
Panel C Plasma FGF-21 was measured in terminal fed plasma samples taken during sacrifice after 4-weeks of treatment.
Fed Plasma FGF-21 (pg/mL)
	WT Control	WT FOY-251	WT PF	CCK1R KO Control	CCK1R KO FOY-251	CCK1R KO PF
	3056.57	1735.96	1011.83	733.832	1176.06	900.552
	1254.9	1193.92	1513.75	1532.77	1964.05	1064.81
	1148.44	1251.55	1496.09	1195.37	973.36	969.344
	1665.05	1972.62	1601.62	1478.41	552.506	1567.94
	1292.57	2258.89	1773.34	1282.1	1512.36	1074.16
	1565.16	1632	599.472	914.804	944.682	725.816
	1562.85	1654.04	1716.32	1982.99	827.502	759.876
	914.804	1120.69	2253.08	1577.17	2595.29	639.488
	3277.11	1131.41	923.434	840.462	1666.89	919.882
	1907.16			1253.94		775.72
Mean	1764.46	1550.12	1432.1	1279.18	1356.97	939.758
SEM	250.599	134.817	168.299	121.035	214.072	83.4209
N	10	9	9	10	9	10

## Sheet: Table S1
S1 Table. Plasma Amino Acids (mM) were measured in terminal fed blood samples from HFD-fed WT and CCK1R KO mice treated for 28 days with camostat metabolite (FOY-251) admixture or pair-fed (PF) to the same amount.
AA species	Gly	Ala	Ser	Pro	Pro, 4OH-	Val	Thr	Orn	Gln	Lys	Met	His	Phe	Arg	Tyr	Trp	5HT	Ile/Leu	Citr
WT-Control	n/d	0.633965	0.0130117	13.9814	0.0874446	18.5496	0.685791	0.0714576	0.401085	0.618319	16.7228	6.97462	25.7546	0.254141	25.6359	20.9428	0.755697	26.871	n/d
	n/d	0.655303	0.0207032	17.2482	0.0722925	21.4966	0.774667	0.0918159	0.435207	0.367938	16.63	6.60307	24.1687	0.230366	25.0737	20.4213	0.652524	34.4218	n/d
	n/d	0.662617	0.0264047	19.4612	0.0532239	22.7826	0.494926	0.127275	0.31775	0.531442	21.0234	6.74494	33.1449	0.228935	30.5979	30.6595	1.71024	34.1769	n/d
	0.00649307	0.45442	0.0292634	10.278	0.0644554	13.946	0.448491	0.0719762	0.378309	0.185358	15.104	4.34908	19.6081	0.14905	19.1206	10.7508	1.13162	22.4744	n/d
	0.0185363	0.570178	0.0382756	13.411	0.0426209	16.7757	0.474575	0.064066	0.413065	0.323316	20.8496	4.73146	30.4083	0.30335	22.1811	23.9941	4.39483	27.1975	n/d
	n/d	0.336847	0.0293654	9.51453	0.0345991	16.2854	0.330097	0.0600181	0.590766	0.307246	15.0126	4.77754	21.7606	0.538773	17.8569	21.4463	0.172452	26.5636	n/d
	0.00982301	0.448238	0.0303439	10.6789	0.0282683	16.5396	0.350219	0.046243	0.430082	0.31316	14.1185	4.96469	25.1975	0.411076	22.179	24.7648	0.0920696	23.3587	n/d
	n/d	0.372429	0.0177733	9.46234	0.0306221	13.5254	0.353317	0.0524699	0.346282	0.229622	13.7884	4.53447	17.4368	0.0433731	14.0437	14.9159	2.71896	22.0601	0.017402
	0.00883884	0.679635	0.0260043	13.2512	0.04059	16.2612	0.419398	0.132483	0.525108	0.348269	18.3242	5.00972	27.1426	0.0253422	20.6379	24.6773	0.7987	22.3584	n/d
	0.0102066	0.859648	0.0463083	12.1495	0.043217	14.4598	0.483101	0.08679	0.422364	0.204946	18.224	4.36457	25.4132	0.0918028	20.1568	14.0983	2.98702	27.4578	n/d
WT-FOY-251	n/d	0.606163	0.0335872	13.2812	0.0810263	17.6405	0.249214	0.0648896	0.616497	0.247249	15.3005	5.1673	21.5181	0.331759	19.2984	15.9489	0.152622	30.1065	n/d
	n/d	0.584101	0.0226891	16.6972	0.0316717	19.8836	0.422159	0.112175	0.548815	0.295621	22.7045	6.16409	31.9455	0.189683	26.5115	24.0936	3.37523	27.9255	0.00676953
	n/d	0.593183	0.0267849	10.554	0.034402	15.6474	0.342078	0.0742065	0.335443	0.247435	14.8727	4.02785	20.2538	0.274293	13.1087	19.8014	1.44241	19.5793	n/d
	0.00452291	0.706038	0.0207584	18.6381	0.0651005	19.025	0.405887	0.092561	0.470083	0.428143	24.4663	5.44477	30.598	0.340199	25.3152	29.9712	1.94119	31.9353	n/d
	0.0151553	0.724069	0.0505962	16.9479	0.0559848	20.2986	0.541819	0.0727847	0.528443	0.533534	25.1324	5.66654	31.4972	0.616899	22.126	21.4337	2.26343	37.4068	0.0133479
	0.0147555	0.924424	0.0525513	13.6111	0.0709864	13.2324	0.554362	0.145787	0.623178	0.731358	18.5432	6.16903	20.5993	0.307324	18.7269	17.0209	2.25664	20.5941	0.0238226
	n/d	0.537665	0.0343369	18.4495	0.0551978	15.3711	0.294096	0.0933338	0.379452	0.33931	20.5777	5.16128	24.3604	0.335733	14.7083	16.4699	0.00866961	30.41	0.00811895
	n/d	0.53442	0.0300278	11.9872	0.0542145	20.3659	0.289157	0.106556	0.479516	0.303368	18.4277	6.14144	22.3069	0.360428	14.1723	17.4158	0.228162	31.8962	n/d
	0.00513705	0.580862	0.0290126	13.6152	0.0502022	16.9497	0.360928	0.0711937	0.415595	0.481083	19.9231	5.70626	22.953	0.425885	18.1823	19.3944	2.33328	30.0531	0.0153433
CCK1R-KO-Control	n/d	0.728902	0.0501449	20.7083	0.0614697	23.4604	0.565318	0.097496	0.681455	0.252477	29.9331	7.70823	61.3055	1.00978	21.7256	26.6875	2.14213	74.8724	n/d
	0.0224986	0.587031	0.0174724	11.7909	0.0503947	18.3142	0.395283	0.104297	0.447517	0.325831	19.9464	6.20878	23.4968	0.2875	20.7609	24.594	0.450598	31.0361	n/d
	0.00587953	0.519158	0.0165016	12.4755	0.0206389	13.6892	0.373562	0.106636	0.330153	0.269736	16.284	5.61292	20.6933	0.0472437	16.4218	11.4362	6.00966	26.4531	n/d
	0.00478107	0.538015	0.0366887	14.0189	0.0489601	17.4443	0.33242	0.0891259	0.469482	0.388962	19.2028	5.98809	25.6896	0.413509	17.9196	19.0387	0.566967	33.6464	0.0164585
	0.0178565	0.794947	0.022863	18.9751	0.05056	18.9485	0.531372	0.0782737	0.504315	0.258574	24.8445	4.85582	37.0178	0.797945	22.7128	26.9443	2.09139	47.2703	0.0107695
	n/d	0.46165	0.017932	10.7701	0.0265255	14.9823	0.300353	0.0779148	0.44684	0.216058	16.8181	5.38171	20.3711	0.576462	14.3387	12.1059	0.112461	29.6802	n/d
	0.00782657	0.844972	0.0338216	24.434	0.0588148	22.34	0.462191	0.129507	0.573634	0.49167	27.9428	7.0799	30.9453	0.357446	23.7794	21.0772	1.06823	47.9146	0.0234522
	0.0077674	0.635725	0.0429061	10.1528	0.0390249	17.3554	0.28422	0.139882	0.536297	0.313672	15.0752	6.5264	19.5736	0.0565621	16.1211	12.9178	0.267182	27.4452	n/d
	n/d	0.83908	0.03041	20.9793	0.0433764	24.8375	0.508581	0.0557444	0.565323	0.227521	24.6467	7.34564	28.9411	0.428057	20.7311	32.7411	0.0713871	46.022	n/d
	0.00445613	0.773607	0.0281156	16.3374	0.0352932	15.9846	0.420797	0.103247	0.411266	0.49763	18.3859	5.33296	21.6208	0.0947109	15.8717	18.0268	2.18698	27.5906	0.00564497
CCK1R-KO-FOY-251	n/d	0.951976	0.0304688	17.3422	0.0477893	15.7196	0.357543	0.0740433	0.476615	0.418505	24.2933	6.02464	19.088	0.564705	16.0828	13.6638	0.735667	21.5866	0.00990285
	n/d	0.97982	0.0392387	19.4519	0.122028	16.1801	0.30105	0.0855237	0.610937	0.330682	25.6514	5.29339	29.5487	0.600607	20.728	19.2548	0.0278309	28.9216	0.0112481
	n/d	0.516938	0.0234862	14.717	0.0353931	16.1446	0.266407	0.0673134	0.639185	0.21441	22.9117	5.90572	30.1686	0.773123	18.432	15.7921	0.166402	31.758	n/d
	0.00419739	0.796807	0.0270177	12.1049	0.0532098	19.9053	0.365173	0.0706105	0.462694	0.272353	23.8782	6.18745	24.0249	0.619177	16.2696	16.2417	0.248729	31.764	n/d
	n/d	0.670686	0.022391	17.1872	0.0684628	18.4293	0.228639	0.0492961	0.453105	0.272436	26.032	8.02834	35.4798	0.684168	17.7711	18.1519	3.83828	47.225	n/d
	0.00574416	0.789654	0.0402387	14.8513	0.0768022	18.6855	0.468375	0.115657	0.541212	0.50886	23.2177	8.89117	33.482	0.968418	20.317	19.6549	0.833829	39.172	n/d
	0.013254	0.577128	0.0358537	11.0573	0.0237338	14.3958	0.329259	0.063662	0.313356	0.283583	19.0793	6.19359	19.2778	0.350555	15.7284	14.9467	7.26866	27.2507	0.0130988
	0.0051859	0.620451	0.0509864	11.8277	0.0684909	15.0156	0.169579	0.135661	0.620715	0.44779	18.3372	6.46503	20.7896	0.361605	14.3712	11.0867	0.029823	26.8314	0.0284566
	n/d	1.03238	0.0449898	17.8829	0.038219	17.8558	0.371988	0.0821785	0.537036	0.599785	28.1619	8.21428	25.8152	0.854528	29.5506	22.2718	0.180025	34.3945	n/d
WT-pairfed	0.00867654	0.791338	0.0516593	22.0682	0.0479753	17.9525	0.468356	0.0756049	0.531343	0.549432	26.1867	7.22792	23.641	0.721467	22.2829	20.8145	0.177768	35.3264	n/d
	0.00750581	0.995062	0.0478122	22.8412	0.0438403	22.1435	0.618044	0.172579	0.514138	0.632434	31.189	7.33003	35.3226	0.74848	29.2673	30.6302	0.0816729	37.9327	0.0152008
	0.0231974	0.488064	0.0300973	11.1524	0.0515291	16.9034	0.236156	0.0629411	0.520162	0.357971	18.468	6.40951	21.3286	0.633158	24.9788	26.7766	0.66292	27.2116	0.0134505
	n/d	0.72966	0.0499089	18.7458	0.0573252	17.7093	0.337688	0.109559	0.61145	0.401564	23.8013	7.10314	23.9307	0.201118	28.0639	30.2931	0.653231	30.9867	0.0100611
	n/d	0.999014	0.0582186	23.6684	0.0933292	19.9431	0.450806	0.131318	0.605597	0.529269	29.3083	6.62644	32.4925	0.55939	32.1767	37.4575	0.164332	38.6678	0.0197212
	0.00609008	0.628764	0.0213656	16.2175	0.0351078	19.7167	0.301313	0.103182	0.416727	0.262707	20.9099	6.08881	24.9209	0.0942405	21.7997	26.1544	4.19523	32.653	n/d
	0.0090239	0.364392	0.0170655	8.0276	0.0530603	9.99457	0.235286	0.0920954	0.378926	0.153253	13.0697	4.05501	13.6856	0.0461803	15.4165	8.26394	1.16529	15.6021	n/d
	0.0101769	0.979997	0.0436833	25.0159	0.0573665	24.2843	0.591985	0.121885	0.461962	0.667648	29.4804	6.82836	28.6503	0.319555	26.5605	28.2196	0.107765	37.5337	0.0133857
	0.00742323	0.667595	0.0498724	15.8818	0.0866292	15.2416	0.338573	0.154004	0.528388	0.482969	22.9193	6.2682	22.6583	0.249139	25.843	26.822	0.704645	30.613	0.0116781
KO-pairfed	0.00755983	0.640321	0.0306238	12.6649	0.0515755	17.3699	0.313789	0.11557	0.604208	0.229222	21.0917	6.38427	27.3729	0.728963	18.743	15.941	0.479915	33.6712	0.0113027
	n/d	0.545391	0.0514788	10.7166	0.0523718	13.7219	0.243558	0.116913	0.466358	0.37614	19.3666	6.24393	17.2962	0.359691	20.4375	18.6759	0.236485	19.0107	0.0089867
	0.00818432	0.936653	0.0393059	23.6605	0.09532	22.0478	0.480915	0.10927	0.584171	0.377273	30.4597	6.23667	33.666	0.531444	29.8991	27.836	0.147942	41.4331	0.0217392
	n/d	0.939378	0.0541536	25.3354	0.0545028	20.9337	0.26572	0.0778883	0.467015	0.667403	24.4279	6.07159	32.4777	0.890243	28.7018	29.3883	0.00820585	40.0935	0.00996176
	n/d	0.540589	0.0280726	13.2951	0.0470549	13.4754	0.29161	0.0749665	0.406488	0.319397	17.1418	5.24443	17.8322	0.157157	18.2245	17.4751	3.58022	22.4516	0.0079669
	n/d	0.466943	0.0289757	16.2089	0.0554435	16.5308	0.172157	0.0979734	0.422567	0.181512	18.6789	5.74437	22.9214	0.356141	20.8233	17.7136	0.198713	34.5698	0.0122395
	n/d	0.411443	0.011342	8.06323	0.046207	11.1167	0.20223	0.0420653	0.492977	0.16227	13.6865	5.1169	13.3103	0.382341	14.2293	19.0209	0.0503526	13.5879	n/d
	0.0115285	0.880197	0.0474671	29.4743	0.0379643	27.5861	0.434883	0.115021	0.427911	0.496934	29.0965	7.15286	31.4266	0.157623	25.8316	27.4453	2.45061	52.4353	0.0114507
	n/d	0.633039	0.0473458	15.1834	0.0605768	14.5839	0.314547	0.13061	0.467621	0.294972	19.1668	6.62921	18.3305	0.164501	19.7733	23.4533	0.493413	26.6217	0.0108697
	n/d	0.759568	0.034898	16.0673	0.0420259	16.397	0.405668	0.0605805	0.429506	0.231344	20.3247	4.99759	21.9168	0.506013	20.9613	22.0901	0.241294	29.7934	0.0123238

## Sheet: Table S2
S2 Table. Clinical chemistry of terminal fed blood samples from HFD-fed WT and CCK1R KO mice treated for 28 days with camostat metabolite (FOY-251) admixture or pair-fed (PF) to the same amount.
	ALT	AST	BHB	CHOL	HDL	NEFA	TRIG
	U/L	U/L	mmol/L	mg/dL	mg/dL	mEq/L	mg/dL
WT-Control	174	395	0.4	187	104	0.4	244
	183	672	0.3	199	119	0.2	116
	226	471	0.3	256	140	0.3	128
	123	337	0.4	186	44	3.4	172
	134	262	0.3	177	103	0.2	130
	69	125	0.6	190	108	0.3	138
	26	95	0.4	210	111	0.4	204
	557	763	0.5	213	140	0.3	141
	414	726	0.4	169	91	0.4	220
	577	1619	0.4	162	60	4.5	216
WT-FOY-251	166	684	0.3	168	89	0.3	242
	179	629	0.4	159	81	0.4	196
	128	230	0.2	156	95	0.3	141
	167	223	0.3	186	110	0.4	180
	131	198	0.4	174	101	0.4	298
	267	570	0.3	170	97	0.3	279
	196	395	0.2	133	79	0.2	185
	107	169	0.5	197	125	0.3	112
	91	217	0.4	200	121	0.4	203
CCK1R-KO-Control	120	490	2.1	228	19	3.3	208
	157	411	0.6	193	123	0.6	155
	180	2050	0.3	208	92	5.3	244
	138	476	0.4	167	98	0.6	255
	170	740	1.6	197	8	4.9	354
	52	197	0.6	232	23	3.4	163
	254	885	0.2	179	76	3.7	273
	454	1226	0.6	191	114	1.2	149
	77	109	0.4	208	125	0.4	127
	371	591	0.4	180	116	0.4	278
CCK1R-KO-FOY-251	46	167	0.3	190	111	2.1	281
	40	287	0.3	144	52	2.9	457
	59	334	0.6	196	30	2.3	141
	46	128	0.4	188	117	1.2	112
	80	220	1.8	179	15	0.7	147
	69	284	0.4	173	23	1.8	140
	139	897	0.6	197	106	0.6	168
	149	575	0.5	151	65	0.7	276
	26	97	0.4	187	116	0.6	152
WT-pairfed	27	184	0.4	195	116	0.2	123
	90	206	0.3	176	105	0.4	197
	78	201	0.7	213	10	0.6	107
	302	391	0.2	196	119	0.4	121
	195	274	0.2	202	123	0.3	131
	515	907	0.5	231	12	0.6	169
	470	876	0.6	219	90	4	200
	206	391	0.3	176	990	0.3	298
	328	366	0.2	197	121	0.2	107
KO-pairfed	61	293	0.7	156	11	2.9	116
	164	422	0.6	174	112	0.6	90
	132	449	0.2	196	113	1.4	110
	25	112	0.2	155	75	0.3	321
	264	449	0.3	186	110	0.4	129
	201	697	0.3	168	62	4.7	206
	58	162	0.5	194	123	0.4	86
	487	638	0.3	161	99	0.3	180
	269	344	0.3	205	125	0.3	103
	72	224	0.2	196	116	2	153
